# Supplementary material for: Runx1 Messenger RNA Delivered by Polyplex Nanomicelles Alleviate Spinal Disc Hydration Loss in a Rat Disc Degeneration Model
Source: Int J Mol Sci. 2022 Jan 5;23(1):565. doi: 10.3390/ijms23010565 (PMC8745749; doi:10.3390/ijms23010565)
Supplement: Supplementary file 1 [file ijms-23-00565-s001.zip]

Archive with 1 entries (1 files):
- ijms-1491308-supplementary.pdf
